# Supplementary material for: Systems Biology Approach Identifies Prognostic Signatures of Poor Overall Survival and Guides the Prioritization of Novel BET-CHK1 Combination Therapy for Osteosarcoma
Source: Cancers (Basel). 2020 Aug 26;12(9):2426. doi: 10.3390/cancers12092426 (PMC7564419; doi:10.3390/cancers12092426)
Supplement: Supplementary file 1 [file cancers-12-02426-s001.zip]

Archive with 3 entries (3 files):
- Figures S1-S10 and Table S7.pdf
- Original Western Blot images.pdf
- Tables S1-S6.xlsx
